# Supplementary material for: An Improved Boosting to Amplify Signal with Isobaric Labeling (iBASIL) Strategy for Precise Quantitative Single-cell Proteomics
Source: Mol Cell Proteomics. 2020 Mar 3;19(5):828–38. doi: 10.1074/mcp.RA119.001857 (PMC7196584; doi:10.1074/mcp.RA119.001857)
Supplement: TableS1 [file 156844_1_supp_480738_q686dc.xlsx]

## Sheet: Table S1
Table S1. The raw files and corresponding experimental conditions
Figure	Raw file	sample amount per channel	sample amount of boosting channels	boosting ratio	AGC	IT	Cell line	Sample type	Singel cell analysis
Figure 1, Figure S1, Figure S3	MCF7_126127_131boosting_Exp1_26Apr19_Oak_Jup-19-02-04	0.5ng	5 ng	10x	200000	300 ms	MCF7	Digested peptides	Mimic 5 cells
	MCF7_126127_131boosting_Exp3_26Apr19_Oak_Jup-19-02-04		25 ng	50x
	MCF7_126127_131boosting_Exp4_26Apr19_Oak_Jup-19-02-04		50 ng	100x
	MCF7_126127_131boosting_Exp5_26Apr19_Oak_Jup-19-02-04		100 ng	200x
Figure S1, S4	MCF7_126127_131boosting_Exp11_26Apr19_Oak_Jup-19-02-04	10 ng	100 ng	10x	200000	300 ms	MCF7	Digested peptides	Mimic 100 cells
	MCF7_126127_131boosting_Exp13_26Apr19_Oak_Jup-19-02-04		500 ng	50x
	MCF7_126127_131boosting_Exp14_26Apr19_Oak_Jup-19-02-04		1000 ng	100x
	MCF7_126127_131boosting_Exp15_26Apr19_Oak_Jup-19-02-04		2000 ng	200x
Figure 2	05ng_boost100_MCF7_IT300_AGC_5E4_1_10Dec19_Oak_Jup-19-12-01	0.5 ng	50 ng	100x	50000	300 ms	MCF7	Digested peptides	Mimic 5 cells
	05ng_boost100_MCF7_IT300_AGC_5E4_2_10Dec19_Oak_Jup-19-12-01
	05ng_boost100_MCF7_IT300_AGC_5E4_3_10Dec19_Oak_Jup-19-12-01
	05ng_boost100_MCF7_IT300_AGC_5E5_1_10Dec19_Oak_Jup-19-12-01				500000
	05ng_boost100_MCF7_IT300_AGC_5E5_2_10Dec19_Oak_Jup-19-12-01
	05ng_boost100_MCF7_IT300_AGC_5E5_3_10Dec19_Oak_Jup-19-12-01
	05ng_boost100_MCF7_IT300_AGC_5E6_1_10Dec19_Oak_Jup-19-12-01				5000000
	05ng_boost100_MCF7_IT300_AGC_5E6_2_10Dec19_Oak_Jup-19-12-01
	05ng_boost100_MCF7_IT300_AGC_5E6_3_10Dec19_Oak_Jup-19-12-01
Figure S5	05ng_boost1000_MCF7_IT300_AGC_5E4_1_10Dec19_Oak_Jup-19-12-01	0.5 ng	500 ng	1000x	50000	300 ms	MCF7	Digested peptides	Mimic 5 cells
	05ng_boost1000_MCF7_IT300_AGC_5E4_2_10Dec19_Oak_Jup-19-12-01
	05ng_boost1000_MCF7_IT300_AGC_5E4_3_10Dec19_Oak_Jup-19-12-01
	05ng_boost1000_MCF7_IT300_AGC_5E5_1_10Dec19_Oak_Jup-19-12-01				500000
	05ng_boost1000_MCF7_IT300_AGC_5E5_2_10Dec19_Oak_Jup-19-12-01
	05ng_boost1000_MCF7_IT300_AGC_5E5_3_10Dec19_Oak_Jup-19-12-01
	05ng_boost1000_MCF7_IT300_AGC_5E6_1_10Dec19_Oak_Jup-19-12-01				5000000
	05ng_boost1000_MCF7_IT300_AGC_5E6_2_10Dec19_Oak_Jup-19-12-01
	05ng_boost1000_MCF7_IT300_AGC_5E6_3_10Dec19_Oak_Jup-19-12-01
Figure S6	MCF7_126127_131boosting_01ng_5E5_IT300_Exp1_4May19_Oak_Jup-19-02-04	0.1 ng	1 ng	10x	500000	300 ms	MCF7	Digested peptides	Mimic single cell
	MCF7_126127_131boosting_01ng_5E5_IT300_Exp3_4May19_Oak_Jup-19-02-04		5 ng	50x
	MCF7_126127_131boosting_01ng_5E5_IT300_Exp4_4May19_Oak_Jup-19-02-04		10 ng	100x
	MCF7_126127_131boosting_01ng_5E5_IT300_Exp5_4May19_Oak_Jup-19-02-04		20 ng	200x
	MCF7_126127_131boosting_01ng_5E5_IT500_Exp1_4May19_Oak_Jup-19-02-04		1 ng	10x		500 ms
	MCF7_126127_131boosting_01ng_5E5_IT500_Exp3_4May19_Oak_Jup-19-02-04		5 ng	50x
	MCF7_126127_131boosting_01ng_5E5_IT500_Exp4_4May19_Oak_Jup-19-02-04		10 ng	100x
	MCF7_126127_131boosting_01ng_5E5_IT500_Exp5_4May19_Oak_Jup-19-02-04		20 ng	200x
	MCF7_126127_131boosting_01ng_5E5_IT1000_Exp1_4May19_Oak_Jup-19-02-04		1 ng	10x		1000 ms
	MCF7_126127_131boosting_01ng_5E5_IT1000_Exp3_4May19_Oak_Jup-19-02-04		5 ng	50x
	MCF7_126127_131boosting_01ng_5E5_IT1000_Exp4_4May19_Oak_Jup-19-02-04		10 ng	100x
	MCF7_126127_131boosting_01ng_5E5_IT1000_Exp5_4May19_Oak_Jup-19-02-04		20 ng	200x
Figure 3	01ng_boost1000_TMT_3cell_original_12Aug19_Oak_Jup-19-08-01	0.1 ng	100 ng	1000x	50000	100 ms	AML cells	Digested peptides	Mimic single cell
	01ng_boost1000_TMT_3cell_opt_12Aug19_Oak_Jup-19-08-01		100 ng	1000x	5000000	300 ms
Figure 4, Figure S7	3celltype_singlecell_noBoost_8May19_Oak_Jup-19-02-04	0.1 ng	0 ng	0x	500000	1000 ms	AML cells	Digested peptides	Mimic single cell
	3celltype_singlecell_Boost100_8May19_Oak_Jup-19-02-04		10 ng	100x	500000	500 ms
	3celltype_singlecell_Boost1000_8May19_Oak_Jup-19-02-04		100 ng	1000x	1000000	500 ms
Figure S9	01ng_boost1000_TMT_AMLcell_MS2_lumos_11Aug19_Pippin_REP-19-07-14	0.1 ng	100 ng	1000x	500000	300 ms	AML cells	Digested peptides	Mimic single cell
	01ng_boost1000_TMT_AMLcell_spsMS3_lumos_11Aug19_Pippin_REP-19-07-14
Figure S8	MCF_boost100_TMT_AGC_5E5_1_06Jan20_Pippin_AQ-19-12-03	0.5 ng	50 ng	100x	500000	300 ms	MCF7	Digested peptides	Mimic 5 cells
	MCF_boost100_TMT_AGC_5E5_2_06Jan20_Pippin_AQ-19-12-03
	MCF_boost100_TMT_AGC_5E5_3_06Jan20_Pippin_AQ-19-12-03
	MCF_boost100_TMT_AGC_1E6_1_06Jan20_Pippin_AQ-19-12-03				1000000
	MCF_boost100_TMT_AGC_1E6_2_06Jan20_Pippin_AQ-19-12-03
	MCF_boost100_TMT_AGC_1E6_3_06Jan20_Pippin_AQ-19-12-03
Figure S10	01ng_boost0_mcf10_NanoPOTS_5E6_Chip190832_A	single cell	0 ng	NA.	5000000	300 ms	MCF10A	Intact cell	Single cell
	01ng_boost200_mcf10_NanoPOTS_5E4_Chip190831_C		10 ng		50000	300 ms
	01ng_boost200_mcf10_NanoPOTS_5E6_Chip190832_C		10 ng		5000000	300 ms
Figure 5, Figure S11	NanoPOTS_SingleCell_AML_TMT_A_01	single cell	10 ng	NA.	1000000	246 ms	AML cells	Intact cell	Single cell
	NanoPOTS_SingleCell_AML_TMT_A_02
	NanoPOTS_SingleCell_AML_TMT_A_03
	NanoPOTS_SingleCell_AML_TMT_A_04
	NanoPOTS_SingleCell_AML_TMT_A_07
	NanoPOTS_SingleCell_AML_TMT_B_01
	NanoPOTS_SingleCell_AML_TMT_B_02
	NanoPOTS_SingleCell_AML_TMT_B_03
	NanoPOTS_SingleCell_AML_TMT_B_04
	NanoPOTS_SingleCell_AML_TMT_B_05
	NanoPOTS_SingleCell_AML_TMT_B_06
	NanoPOTS_SingleCell_AML_TMT_B_07
	NanoPOTS_SingleCell_AML_TMT_B_08
